# Supplementary material for: Parasitoids of Insect Pests Feeding on Scaevola taccada (Goodeniaceae) from Yongxing Island in South China Sea
Source: Insects. 2024 Nov 26;15(12):926. doi: 10.3390/insects15120926 (PMC11677017; doi:10.3390/insects15120926)
Supplement: Supplementary file 1 [file insects-15-00926-s001.zip]

Archive with 1 entries (1 files):
- insects-3324398-supplementary.pdf
